# Supplementary material for: Composite Anion Exchange Membranes Based on Quaternary Ammonium-Functionalized Polystyrene and Cerium(IV) Phosphate with Improved Monovalent-Ion Selectivity and Antifouling Properties
Source: Membranes (Basel). 2023 Jun 26;13(7):624. doi: 10.3390/membranes13070624 (PMC10386577; doi:10.3390/membranes13070624)
Supplement: Supplementary file 1 [file membranes-13-00624-s001.zip]

Archive with 1 entries (1 files):
- membranes-2395751-supplementary.pdf
